# Supplementary material for: Pharmacological targeting of the transcription factor SOX18 delays breast cancer in mice
Source: eLife. 2017 Jan 31;6:e21221. doi: 10.7554/eLife.21221 (PMC5283831; doi:10.7554/eLife.21221)
Supplement: Supplementary file 1. — (A) GO term analysis (PANTHER) on top 5 K SOX18 ChIP-seq peaks, reveals over-representation of biological processes, which are in agreement with known roles for SOX18 (e.g. blood vessel morphogenesis, angiogenesis, blood vessel development). (B) Summary of sequencing statistics, listing the sample with the number of the replicate (#n). Percentage of mapped reads is consistently high across all samples (>87%). Mapping was performed with STAR aligner (Dobin et al., 2013). (C) Summary of endothelial specific TF expression levels and summary of distance from peak to TSS analysis on DE SOX18oe vs. Sm4 genes. A subtraction of SOX18, or cJUN peaks from all TF peaks was performed to reduce overlap bias (column #2 and #3). Sm4 down regulated genes are significantly closer to SOX18 and c-JUN ChIP-seq peaks. [file elife-21221-supp1.xlsx]

## Sheet: Sup file 1a
	Over-representation gene onthology terms in SOX18 ChIP-seq
	GO biological process	Description	#genes from SOX18 ChIP-seq	#genes expected	Fold enrichment	P-value
	GO:0048638~	regulation of developmental growth	278	111	1.98	3.73e-07
	GO:0043583~	ear development	209	81	1.92	0.000481
	GO:0048514~	blood vessel morphogenesis	376	145	1.91	5.38e-09
	GO:0001525~	angiogenesis	296	111	1.86	1.16e-05
	GO:0090596~	sensory organ morphogenesis	256	96	1.86	0.000143
	GO:0001944~	vasculature development	470	176	1.85	2.3e-10
	GO:0001568~	blood vessel development	446	167	1.85	1.06e-09
	GO:0030900~	forebrain development	355	132	1.84	5.84e-07
	GO:0048729~	tissue morphogenesis	576	209	1.8	1.89e-11
	GO:0060562~	epithelial tube morphogenesis	316	112	1.76	0.000183

## Sheet: Sup file 1b
	RNA-sequencing reads
	Library	Number of input reads	Uniquely mapped reads number	Uniquely mapped reads %
	NT Control #1	55243649	49209417	0.8908
	NT Control #2	30238872	26454641	0.8749
	NT Control #3	36325293	31722128	0.8733
	NT Control #4	31418362	27746435	0.8831
	SOX18oe #1	34526454	30367759	0.8796
	SOX18oe #2	39957081	35270428	0.8827
	SOX18oe #3	30845424	27204587	0.882
	SOX18oe #4	30555307	27043930	0.8851
	SOX18oe+Sm4 #1	31133896	27456655	0.8819
	SOX18oe+Sm4 #2	36982313	32702543	0.8843
	SOX18oe+Sm4 #3	29026630	25687947	0.885
	SOX18oe+Sm4 #4	23041058	20707370	0.8987

## Sheet: Sup file 1c
	TF	TF Expression		Minimum TSS-to-Peak Distance Ratio (median control/treatment)
				All peaks				Minus SOX18				Minus cJUN
				down genes		up genes		down genes		up genes		down genes		up genes
		log2FC	p-value	ratio	p-value	ratio	p-value	ratio	p-value	ratio	p-value	ratio	p-value	ratio	p-value
	SOX18	-0.17	0.82	3.5	0.001	0.92	0.714	.	.	.	.	2.74	0.006	0.95	0.622
	SOX7	-0.28	0.162	1.21	0.241	0.99	0.533	1.24	0.221	1	0.501	1.18	0.287	1.02	0.464
	EZH2	-0.51	0.00515	0.61	0.927	1.49	0.004	0.61	0.927	1.49	0.004	0.61	0.924	1.5	0.004
	cFOS	0.08	0.931	1.04	0.467	1.41	0.008	0.8	0.803	1.46	0.002	1.06	0.467	1.55	<0.001
	cJUN	0.29	0.428	2.27	0.007	1.12	0.209	2.05	0.011	1.17	0.117	.	.	.	.
	GATA2	0.24	0.148	1.52	0.081	1.35	0.016	1	0.503	1.34	0.016	1.37	0.164	1.38	0.008
	MAX	-0.3	0.0808	1.69	0.17	1.07	0.393	1.71	0.161	1.08	0.373	1.9	0.137	1.02	0.46
	cMYC	0.16	0.378	1.76	0.075	1.21	0.141	1.77	0.074	1.22	0.13	1.64	0.126	1.06	0.363
	CTCF	-0.03	0.849	1.46	0.196	0.96	0.585	1.49	0.188	0.98	0.554	1.44	0.209	0.93	0.653
